# Supplementary material for: Structural Capsidomics of Single-Stranded DNA Viruses
Source: Viruses. 2025 Feb 27;17(3):333. doi: 10.3390/v17030333 (PMC11945456; doi:10.3390/v17030333)
Supplement: Supplementary file 1 [file viruses-17-00333-s001.zip]

Archive with 1 entries (1 files):
- viruses-3457019-supplementary.pdf
